# Supplementary material for: CaMKK2 Expression Correlates with High-Risk CLL Biology, and Pharmacologic Inhibition Is Associated with Reduced Leukemic Cell Survival and Nurse-like Cell Support In Vitro
Source: Cells. 2026 Jul 20;15(14):1294. doi: 10.3390/cells15141294 (PMC13406266; doi:10.3390/cells15141294)
Supplement: Supplementary file 1 [file cells-15-01294-s001.zip]

Archive with 1 entries (1 files):
- cells-4373433-supplementary.pdf
